# Supplementary material for: Impact of processing techniques on donor human milk: a multi-omics and bioinformatics scoping review
Source: Front Nutr. 2026 Mar 19;13:1768504. doi: 10.3389/fnut.2026.1768504 (PMC13043330; doi:10.3389/fnut.2026.1768504)
Supplement: Supplementary file 1 [file Table_1.XLSX]

## Sheet: Table 1
Table 1. Summary of Studies on Thermal and Non-Thermal Processing of Human Milk
Author, Year, Country	Title	Analytical scope	Method of Pasteurization/Sterilization	High-resolution Technology	Bioinformatics Database	Component Characterized	Population and/or Sample Analyzed	Clinical Characteristics	Main Results
Kontopodi et al. (2022), USA	Effects of High-Pressure Pasteurization, UV-C Irradiation and Thermoultrasonication on Donor Human Milk Safety and Quality	Proteomics	The study compared donor human milk subjected to different treatments: 1. Holder Pasteurization (HoP): 62.5 °C for 30 min. 2. High-Pressure Pasteurization (HPP): 600 MPa for 5 min at room temperature. 3. Ultraviolet-C (UV-C) irradiation. 4. Thermoultrasonication (TUS): 72 °C for 6 min with ultrasound.	nanoLC–MS/MS (Liquid Chromatography coupled with Tandem Mass Spectrometry)	Data processed with MaxQuant (v1.6.3.4) using the Andromeda search engine against the UniProt Human Protein Database. FDR <0.01 applied. Quantification via iBAQ; further analysis performed in Perseus (v1.6.2.1) and R (v3.4.0/4.1.2)	Immunoglobulin A, lactoferrin, lysozyme, and bile salt–stimulated lipase (BSSL)	Eight donor human milk samples obtained from a human milk bank: four used for proteomic profiling and four for bacterial inactivation assays.	Not reported (no information on donors’ health status, presence of pathology, or lactation stage).	Proteomic analysis revealed that HoP caused the greatest reduction in native serum proteins, particularly IgA, lactoferrin, and lysozyme, compared with the other treatments. Non-thermal methods (HPP and UV-C) better preserved key bioactive components while effectively reducing bacterial contaminants, including Escherichia coli and Staphylococcus aureus.
Hahn et al. (2018), Korea	Comparisons of proteomic profiles of whey protein between donor human milk collected earlier than 3 months and at 6 months postpartum	Proteomics	Holder pasteurization (62.5 °C, 30 min)	NanoLC-ESI-MS/MS; SDS-PAGE fractionation; in-gel tryptic digestion	ProteinLynx Global System v2.4 (UniProtKB), GO with PANTHER, IPA	Whey proteins	n = 12 healthy, non-smoking donor mothers; samples at 15 days, 2 months, 6 months postpartum	Healthy, seronegative donors	Significant differences in whey protein expression across lactation stages. Functional categories affected included cell–cell signaling, carbohydrate and lipid metabolism, molecular transport, and small-molecule biochemistry. Whey protein content and metabolic protein expression decreased markedly at 6 months. Catalytic and binding proteins were abundant at 15 days and 2 months, declining thereaf…
Kontopodi et al. (2022), USA	High-Temperature Short-Time Preserves Human Milk's Bioactive Proteins and Their Function Better Than Pasteurization Techniques With Long Processing Times	Proteomics	The study compared several heat treatments applied to donor human milk: 1. Holder Pasteurization (HoP): 62.5 °C for 30 min 2. High-Temperature Short-Time (HTST): 72 °C for 15 s 3. Flash Heating: 72 °C for 15 s with immediate cooling 4. Prolonged Heating (T99, T74): Extended heating at 99 °C or 74 °C 5. Reduced Time Holder (HoP_r): Modified Holder process with shorter exposure	Liquid Chromatography coupled with Tandem Mass Spectrometry (LC-MS/MS)	Data processed with MaxQuant (v1.6.3.4) against the UniProt Human Protein Database, with iBAQ quantification; statistical analysis performed using Perseus (v1.6.2.1) and correlation analysis in R (v3.4.0)	Immunoglobulin A (IgA), lactoferrin (LTF), lysozyme (LYZ), and bile salt-stimulated lipase	n = 4 pooled samples of donor human milk obtained from four different donors. The study did not report clinical characteristics of the donors (e.g., health status, pathology, or lactation stage).	Not reported	Shorter heating times and shorter-duration pasteurization at higher temperatures better preserved the levels and bioactivity of key donor human milk (DHM) bioactive components compared with HoP. Among the methods tested, HTST caused the least reduction in bioactive protein levels, while HoP caused the greatest reduction. Specifically, IgA and LYZ levels after HTST were not significantly different…
Jin et al. (2023), United States	Effect of vat pasteurization, ultra-high temperature sterilization, retort sterilization and homogenization on soluble proteins in donor human milk detected via proteomics	Proteomics	1. Vat pasteurization (63 °C, 30 min) 2. Ultra-high temperature sterilization (UHT, 135 °C, 2–4 s) 3. Retort sterilization (121 °C, 5 min) 4. Homogenization (150/30 bar, 65 °C).	NanoLC coupled with Orbitrap Fusion Lumos Tribrid mass spectrometer (Thermo Scientific, USA).	Data processed with Proteome Discoverer (v2.4) using the Sequest HT search engine against an in-house human milk protein database (n=374). q-value <0.01 applied. Label-free quantification based on ion intensity; statistical and pathway analyses performed with SPSS, VolcaNoseR, Heatmapper, and Tm Predictor	Lactoferrin, lysozyme, immunoglobulins, and caseins.	n = 32 samples of donor human milk obtained from healthy mothers and donors of term neonates.	No additional clinical characteristics of the donors were reported.	UHT and retort sterilization induced the most pronounced degradation of multiple soluble proteins, including lactoferrin and immunoglobulins, whereas vat pasteurization and homogenization better preserved their structural integrity. Homogenization, in particular, exhibited the lowest impact on bioactive proteins, maintaining proteomic profiles more comparable to those of raw human milk.
Hahn et al. (2020), Korea	The freeze-drying does not influence the proteomic profiles of human milk.	Proteomics	Holder Pasteurization (HoP) at 62.5 °C for 30 min	Liquid Chromatography coupled with Electrospray Ionization Tandem Mass Spectrometry (LC-ESI-MS/MS)	Data processed using Proteome Discoverer (v1.3) with the Sequest HT search engine against the UniProt Homo sapiens database; false discovery rate (FDR) < 1% applied; quantification based on normalized spectral counts (NSpC); functional annotation performed using the PANTHER Gene Ontology analysis tool	245 distinct proteins identified in the samples	n = 9 human milk samples obtained from three healthy mothers, collected on days 15 and 60 of the lactation period	Healthy lactating mothers	Protein expression profiles were not significantly affected by lactation stage (day 15 vs. day 60) or by freeze-drying status (P > 0.05). Functional annotation analysis similarly revealed no significant differences between groups.
Van Keulen et al. (2021) – Netherlands	Human Milk from Previously COVID-19-Infected Mothers: The Effect of Pasteurization on Specific Antibodies and Neutralization Capacity.	Proteomics	1. Holder pasteurization (HoP) 2. High-Pressure Pasteurization (HPP)	Liquid Chromatography–Mass Spectrometry (LC–MS)	IgA clone profiling performed using LC–MS without peptide search database; clone abundance quantified directly from MS profiles. Statistical analyses conducted with SPSS v26, GraphPad Prism, and Python-based tools.	IgA	n = 40 lactating women with confirmed or highly suspected COVID-19 infection and n = 15 healthy lactating women as controls. Additional clinical characteristics of participants were not reported.	Mothers with confirmed or suspected COVID-19 infection	Human milk from mothers who had recovered from COVID-19 contained significant levels of IgA targeting SARS-CoV-2 for at least 13 weeks after symptom onset. Following pasteurization, total IgA antibody levels were reduced by HoP, whereas SARS-CoV-2–specific IgA antibodies were reduced by HPP. Neutralization capacity against the virus was preserved only with HPP. No correlation was observed between…
Pitino et al. (2025), USA/Canada	Comparative proteomic analysis of donor human milk treated by high-pressure processing or Holder pasteurization across dynamic simulated preterm infant digestion	Proteomics	1. High-pressure processing (HPP): 500 MPa for 10 min 2. Holder pasteurization (HoP): 62.5 °C for 30 min	LC-MS/MS with Orbitrap mass spectrometry	Protein identification using UniProt human proteome database via Sequest HT in Proteome Discoverer	Undigested proteins and bioactive proteins (e.g., lactoferrin, BSSL, immunoglobulins, complement proteins)	Pooled donor human milk samples (n = 3 pools) subjected to dynamic in-vitro digestion simulating preterm infants	Donor milk; no individual maternal clinical data reported	HPP minimally altered protein composition compared with HoP and preserved bioactive proteins (e.g., lactoferrin, BSSL) more effectively during digestion. Protein profiles after gastric digestion were more similar to raw milk with HPP than with HoP.
Mohd-Taufek et al., (2016), Australia	The effect of pasteurization on trace elements in donor breast milk.	Elemental analysis (trace minerals)	Holder pasteurization (62.5 °C for 30 min)	Inductively Coupled Plasma Mass Spectrometry (ICP-MS)	Not applicable	Eight essential trace elements (zinc, copper, selenium, manganese, iodine, iron, molybdenum, bromine)	n = 16 human milk samples from 16 donor mothers; 4 mL per sample; donors aged ≥ 18 years; all met the Australian national donor screening criteria for human milk banking	No additional clinical characteristics reported beyond donor age and eligibility criteria	Pasteurization produced minimal changes in the concentration of most trace elements, although substantial inter-donor variability was observed. A significant reduction in iron content was noted post-pasteurization; however, this decrease was considered unlikely to be clinically relevant.
Alves Peixoto et al. (2019), Brazil	Trace mineral composition of human breast milk from Brazilian mothers.	Metabolomics (Trace elements) — Composition of trace metals.	Holder pasteurization (HoP): 62.5 °C for 30 min	Inductively Coupled Plasma Mass Spectrometry (ICP-MS; Agilent 7700x) after microwave-assisted acid digestion	Not applicable; statistical analysis performed using Mann–Whitney U test; multivariate analysis (PCA) conducted with The Unscrambler X 10.4	Trace elements: Ba, Cu, Fe, Mn, Mo, Se, Sr, Zn	n = 156 lactating mothers; three groups: 1. Pasteurized term donor milk 2. Non-pasteurized term milk 3.Bedside milk from preterm infants	Mothers were classified based on milk origin and pasteurization status; no additional maternal clinical characteristics reported	Holder pasteurization did not significantly alter the total concentrations of Ba, Cu, Fe, Mn, Mo, Se, Sr, and Zn in donor human milk. Nevertheless, Zn intake from term milk did not meet recommended daily allowances (RDA) for term neonates, and Fe and Mn were insufficient for preterm infants. The authors recommend fortification of donor milk with Fe for preterm populations and further studies on t…
Mateos et al. (2014), Spain	Analysis of free nucleotide monophosphates in human milk and effect of pasteurisation or high-pressure processing on their contents by capillary electrophoresis coupled to mass spectrometry.	Metabolomics	1. Holder pasteurization (HoP): 62.5 °C for 30 min 2. High-Pressure Processing (HPP): 400, 500, or 600 MPa for 5 min	Capillary Electrophoresis coupled to Electrospray Ionization Mass Spectrometry (CE–ESI–MS)	1.Quantification method: Nucleotide monophosphates were quantified by CE–ESI–MS using Selected Ion Monitoring (SIM). Calibration was performed with external standards and the standard addition method. Statistical analysis was conducted using paired t-tests. 2. Analytes: Adenosine 5′-monophosphate (AMP), cytidine 5′-monophosphate (CMP), guanosine 5′-monophosphate (GMP), uridine 5′-monophosphate (U…	The nucleotide 5′-monophosphates (NMPs) analyzed were adenosine 5′-monophosphate (AMP), cytidine 5′-monophosphate (CMP), guanosine 5′-monophosphate (GMP), uridine 5′-monophosphate (UMP), and inosine 5′-monophosphate (IMP).	Seven samples of human milk obtained from a human milk bank, with a total volume of 800 mL	Healthy mothers, aged 29–45 years, between 2 and 6 months postpartum	HoP increased nucleotide monophosphate content, whereas HPP caused no significant variation. After 6 months of frozen storage, neither method significantly altered nucleotide levels, supporting HPP as a suitable alternative to HoP
Tran et al. (2023), France	The metabolome of human milk is altered differentially by Holder pasteurization and high hydrostatic pressure processing	Metabolomics (untargeted)	1. Holder pasteurization (HoP): 62.5 °C for 30 min 2. High-pressure processing (HP): 4 cycles, 350 MPa, 5 min at 38 °C	UPLC-MS/MS with high-resolution Orbitrap mass spectrometry	Metabolon proprietary reference library for compound identification and quantification	Global metabolome (lipids, amino acids, nucleotides, carbohydrates, cofactors, xenobiotics)	Donor human milk from 21 donors • Pooled batches (n = 8) • Individual samples (n = 10)	Donor milk from human milk bank; no detailed maternal clinical characteristics reported	Both HoP and HP significantly modified multiple metabolic pathways, with lipids representing the most affected class. Numerous fatty acids and phospholipids decreased after processing, whereas ceramides increased. Overall, HP and HoP induced broad metabolomic modulation compared with raw milk.
Marousez et al. (2023), France	Short-chain fatty acids levels in human milk are not affected by holder pasteurization and high hydrostatic pressure processing	Lipidomics	1. Holder pasteurization (HoP) 2. High hydrostatic pressure processing (HHPP) – 4 cycles at moderate pressure (350 MPa) for 5 minutes at 38°C	Gas Chromatography coupled with Mass Spectrometry (GC–MS; Thermo ISQ LT) with XCalibur QuanBrowser	Not applicable (targeted metabolite quantification; no omics proteomics/metabolomics database searches)	Short-chain fatty acids — acetate, propionate, butyrate, and isovalerate	n = 11 donors of human milk	Not reported	Both HoP and HHPP preserved the primary short-chain fatty acids in human milk. These findings reinforce the potential of both sterilization methods for treating donor milk in human milk banks, ensuring microbial safety while maintaining important bioactive factors, including short-chain fatty acids.
Marousez et al. (2021), France	High hydrostatic pressure processing of human milk preserves milk oligosaccharides and avoids formation of Maillard reaction products.	Glycomics (human milk oligosaccharides) and analysis of Maillard reaction products (Amadori product and lactulose)	High Hydrostatic Pressure Processing (HHP) and prolonged heating at 99 °C or 74 °C.	1. HMOs: Liquid Chromatography with Fluorescence Detection (LC-FLD) following 2-aminobenzamide (2-AB) labeling to quantify 22 major HMOs. 2. MRPs: Liquid Chromatography–Tandem Mass Spectrometry (LC–MS/MS).	No omics database search was performed; targeted analytical quantification was conducted using isotopically labeled standards (Waters UPLC–Quattro Premier).	Human milk oligosaccharides (HMOs) and Maillard reaction products (MRPs).	Eleven donor milk samples pooled into eight composite batches.	Not reported.	HHP fully preserved all 22 quantified HMOs and prevented the formation of Maillard reaction products. In contrast, Holder pasteurization (HoP) significantly increased three key MRPs, potentially reducing the nutritional quality of donor milk. Findings support HHP as a safe processing method with minimal detrimental effects on bioactive milk components and underscore the importance of minimizing M…
Hahn et al. (2019), Korea	The human milk oligosaccharides are not affected by pasteurization and freeze-drying	Glycomics (oligosaccharides)	Holder pasteurization (62.5 °C for 30 min)	Matrix-Assisted Laser Desorption/Ionization Time-of-Flight/Time-of-Flight Mass Spectrometry (MALDI-TOF/TOF MS; Bruker ultrafleXtreme); data processed with flexAnalysis v3.3	Not applicable; data processing and statistical analysis performed using SPSS v18.0 and MedCalc v12.3	Human milk oligosaccharides (HMOs)	n = 9 human milk samples from 3 healthy donor mothers. Samples divided into 4 groups: 1. Unpasteurized / non–freeze-dried 2. Pasteurized / non–freeze-dried 3. Unpasteurized / freeze-dried 4. Pasteurized / freeze-dried	Healthy, non-smoking donors; vaginal delivery; negative for Group B Streptococcus; samples collected at 1, 2, and 3 weeks postpartum	A total of 33 HMOs were detected across samples. HMO composition varied among mothers and across lactation weeks, but no significant changes were observed in the type or concentration of HMOs after pasteurization or freeze-drying. Neither processing method affected the HMO profile, and the stage of lactation (weeks 1–3) did not significantly influence HMO composition or concentration.
Valentine et al. (2017) – Estados Unidos	Lactational Stage of Pasteurized Human Donor Milk Contributes to Nutrient Limitations for Infants	Lipidomics (fatty acid profiling) and proteomics (amino acid quantification)	Reduced-Time Holder pasteurization (HoP_r): a modified Holder process with shorter thermal exposure	Liquid Chromatography–Tandem Mass Spectrometry (LC–MS/MS) for amino acids; Gas Chromatography for fatty acid profiling	No omics bioinformatics database applied (targeted nutrient quantification study)	Lipidomic and proteomic components	Cross-sectional study of pasteurized human donor milk samples from 15–16 individual donor mothers per milk bank, obtained from five human milk banks in the United States. All donors were healthy and had no history of preterm delivery.	Median lactational stage: 1–5.5 months postpartum	Protein content was low (0.7–1 g/100 mL) with significant inter-bank variation in fatty acids and uniformly low DHA (7.1 mg/100 mL); amino acids and specific fatty acids (EPA, DHA) declined with advancing lactational stage in individual but not pooled samples, highlighting nutrient limitations and the potential need for targeted supplementation.
Meredith-Dennis et al. (2017) – United States	Composition and Variation of Macronutrients, Immune Proteins, and Human Milk Oligosaccharides in Human Milk From Nonprofit and Commercial Milk Banks	Proteomics, glycomics (carbohydrates and HMOs), lipidomics	1. Holder Pasteurization (HoP): 62.5 °C for 30 min. 2. Vat Pasteurization: ≥63 °C for ≥30 min (proprietary details). 3. Retort Sterilization: 121 °C for 5 min at 15 psi. 4. Unpasteurized milk served as reference.	1. Proteins: UPLC coupled to triple quadrupole mass spectrometry (UPLC–QQQ MS). 2. HMO profiling: UHPLC–MRM–MS (Agilent 6490) with >100 annotated structures.	The analysis was targeted but used previously published libraries of >100 HMO structures for annotation Proteins quantified by UPLC–QQQ MS (Agilent 1290/6490) using MRM and external calibration; HMOs profiled by UHPLC–MRM-MS with a library of >100 structures. Data processed with Agilent MassHunter; statistical analyses with Kruskal–Wallis and Mann–Whitney U tests.	Proteins (nutritional and bioactive), HMOs, lipids	Random samples from nonprofit bank (HoP), and two commercial banks (Vat, Retort); n=3 per bank + control; 11% preterm milk (<1 month postpartum) and 89% term milk (≥37 weeks)	Mixed donor pool from mothers of preterm and term infants	HoP preserved higher protein and HMO levels compared to Vat and Retort; Retort caused greatest loss of immune proteins and HMOs; fat higher in Vat vs. Retort, no difference vs. HoP; total carbohydrate unaffected; fucosylated HMOs lowest in HoP, sialylated HMOs lowest in Retort.
Nebbia et al., 2020, Italy	Differential impact of Holder and High Temperature Short Time pasteurization on the dynamic in vitro digestion of human milk in a preterm newborn model.	Lipidomics, proteomics	1. Holder Pasteurization (HoP): 62.5 °C for 30 min (using donor milk bank equipment) 2. High-Temperature Short-Time (HTST): 72 °C for 15 s (performed with a patented small-scale device) 3. Raw human milk (RHM) used as control	Protein profiling: 1. Reversed-phase HPLC (Agilent 1100) coupled with Q-Exactive mass spectrometer LC–MS/MS (Dionex U3000 nano-RSLC + Q-Exactive MS) 2. Protein separation: SDS-PAGE under reducing and non-reducing conditions, followed by Coomassie staining. 3. Microstructure: Confocal Laser Scanning Microscopy (CLSM) to observe protein–lipid interactions in milk samples.	Proteins identified by LC–MS/MS (Q-Exactive) analyzed with X!Tandem (CYCLONE 2013.02.01.1) against UniProt Homo sapiens (2017-10-01). Data processed with Xcalibur 2.2 and ImageLab 6.0; statistical analysis via PAST v3	Lactoferrin, serum albumin, essential amino acids (EAA) and non-essential amino acids (NEAA)	Five human milk samples from a milk bank (total volume 1.7 L), collected 1–3 months postpartum	Preterm newborn model	Despite marked differences in undigested milk samples, both pasteurization methods yielded similar—though not identical—proteolytic patterns. HTST led to slightly greater retention of immunoglobulins and lactoferrin and enhanced intestinal release of total and essential free amino acids during digestion, whereas raw human milk retained the highest native lactoferrin content throughout digestion
Doménech et al. (2022), Spain	The effect of Holder pasteurization on the lipid and metabolite composition of human milk.	Metabolomics and lipidomics	1. Holder Pasteurization (HoP) – 62.5 °C durante 30 min. 2. High-Pressure Processing (HPP) – 600 MPa durante 10 min	Protein profiling: Reversed-phase HPLC (Agilent 1100) coupled to a Q-Exactive mass spectrometer 1. LC–MS/MS (Dionex U3000 nano-RSLC coupled to Q-Exactive MS) 2. Protein separation: SDS–PAGE under reducing and non-reducing conditions, followed by Coomassie staining 3. Microstructural analysis: Confocal Laser Scanning Microscopy (CLSM) for visualization of protein–lipid interactions 4. UPLC coupled…	UPLC coupled to QqTOF-MS (Agilent 1290 Infinity UPLC + 6550 iFunnel QqTOF) for both metabolomic and lipidomic profiling. Lipidomic profiling performed in ESI+ mode; metabolomics screening in ESI+ and ESI− modes. Additionally, GC–MS (Agilent 7890B GC + 5977A MS) was used to quantify 29 fatty acids after derivatization to FAMEs.	Palmitic acid, eicosapentaenoic acid, 4,4-dimethylcholesta-8,14,24-trienal, 5-dehydroavenasterol, 7-dehydrodesmosterol, 7-dehydrocholesterol, latosterol, 2′-deoxyguanosine, guanosine, purine nucleosides (adenine, hypoxanthine), purine nucleoside phosphorylase (PNP), 7α-hydroxydehydroepiandrosterone, tetrahydrocorticosterone, tetrahydrocortisol, tetrahydrodeoxycorticosterone	n = 12 samples from healthy mothers with full-term neonates	All mothers and neonates were healthy; no clinical complications reported	HTST pasteurization induced significant alterations in metabolites involved in steroid-related pathways (including steroid and steroid hormone biosynthesis) and fatty acid metabolism (including unsaturated fatty acid biosynthesis and linoleic acid metabolism). Of the 29 quantifiable fatty acids, 22 exhibited significant reductions post-treatment. In contrast, previous studies focused exclusively …
Salcedo et al., 2018, USA	Application of industrial treatments to donor human milk: influence of pasteurization treatments, storage temperature, and time on human milk gangliosides.	Evaluate the effect of different pasteurization methods and storage conditions on the concentration and stability of human milk gangliosides	1. Holder pasteurization (63 °C/30 min) 2. HTST (72 °C/15 s) 3. UHT (127 °C/5 s; 140 °C/6 s)	LC–MS/MS (Liquid Chromatography–Tandem Mass Spectrometry)	Gangliosides quantified by UHPLC–MS/MS (Agilent 1290 Infinity + 6490 QQQ) using MRM and internal standards. Data processed with Agilent MassHunter v.B.03.01; statistical analysis via SPSS v19.0.1.	Gangliosides (GM3, GD3)	Pooled donor human milk (non-homogenized)	Not reported (focus on physicochemical stability, not infant outcomes)	Gangliosides were stable after pasteurization and up to 3 months storage at 4 °C and 23 °C, with only minor variations; results support optimizing processing to preserve bioactive compounds.
Baro et al., 2011, Spain	Effect of two pasteurization methods on the protein content of human milk.	Proteomics, lipidomics	Holder Pasteurization (HoP): 62.5 °C for 30 minutes (Metallarredinox, Italy). High Temperature Short Time (HTST): 72 °C for 15 seconds (Lauda Ecoline R.E., Brinkmann Instruments, Canada).	Microstructure: Confocal Laser Scanning Microscopy (CLSM) to visualize protein–lipid interactions	Proteins identified by MALDI-TOF/TOF (Bruker Ultraflex II) and LC–nano-ESI-Ion Trap MS/MS (Agilent XCT Plus) analyzed with Mascot/MS-Fit against NCBInr_20090123. N-terminal sequencing via Procise 492; statistical analysis by Student’s t-test (p ≤ 0.05).	Lactoferrin, β-casein, immunoglobulin λ light-chain variable region, MHC class I antigen, lysozyme, lymphocyte proteins, bile-salt–stimulated lipase, alkaline phosphatase, cytokines, and selected growth factors.	Donor mothers, 1–3 weeks postpartum; term neonates.	Donor milk intended for neonatal nutrition, including preterm infants; emphasis on digestion, immune protection, and bioavailability of milk proteins.	HTST-treated human milk exhibited a protein profile closely resembling that of raw milk, with superior preservation of native lactoferrin, bile-salt–stimulated lipase activity, and partial retention of IgA and other immune factors. Holder pasteurization resulted in greater protein denaturation but retained higher bioavailable lysine. HTST appears preferable for preserving the biological and immun…
Abbreviations: HoP, Holder Pasteurization; HPP, High-Pressure Pasteurization; UV-C, Ultraviolet-C irradiation; TUS, Thermoultrasonication; DHM, Donor Human Milk; BSSL, Bile Salt–Stimulated Lipase; LC–MS/MS, Liquid Chromatography–Tandem Mass Spectrometry; iBAQ, Intensity-Based Absolute Quantification; FDR, False Discovery Rate; CFU, Colony-Forming Units; IgA, Immunoglobulin A. Note: This table sum…
